# Supplementary material for: Asthma Control Among Adults in Saudi Arabia: A Systematic Review and Meta-Analysis
Source: J Clin Med. 2025 Aug 14;14(16):5753. doi: 10.3390/jcm14165753 (PMC12386509; doi:10.3390/jcm14165753)
Supplement: Supplementary file 1 [file jcm-14-05753-s001.zip]

Archive with 3 entries (3 files):
- jcm-3686807-Figure S1.pdf
- jcm-3686807-PRISMA.pdf
- jcm-3686807-Table S1.pdf
